# Supplementary material for: Investigating the role of cathepsins in breast cancer progression: a Mendelian randomization study
Source: Front Oncol. 2025 Jan 29;15:1408723. doi: 10.3389/fonc.2025.1408723 (PMC11815281; doi:10.3389/fonc.2025.1408723)
Supplement: Supplementary file 3 [file Table1.xlsx]

## Sheet: Sheet1
id.exposure	id.outcome	outcome	exposure	method	nsnp	b	se	pval	lo_ci	up_ci	or	or_lci95	or_uci95
prot-a-720	finn-b-C3_BREAST_EXALLC	Malignant neoplasm of breast (all cancers excluded) || id:finn-b-C3_BREAST_EXALLC	|| id:prot-a-720	MR Egger	10	0.186165	0.0570714	0.0114934	0.0743053	0.298025	1.20462	1.07714	1.3472
prot-a-720	finn-b-C3_BREAST_EXALLC	Malignant neoplasm of breast (all cancers excluded) || id:finn-b-C3_BREAST_EXALLC	|| id:prot-a-720	Weighted median	10	0.111887	0.0484497	0.020924	0.0169261	0.206849	1.11839	1.01707	1.2298
prot-a-720	finn-b-C3_BREAST_EXALLC	Malignant neoplasm of breast (all cancers excluded) || id:finn-b-C3_BREAST_EXALLC	|| id:prot-a-720	Inverse variance weighted	10	0.0985233	0.0361192	0.00637724	0.0277297	0.169317	1.10354	1.02812	1.1845
prot-a-720	finn-b-C3_BREAST_EXALLC	Malignant neoplasm of breast (all cancers excluded) || id:finn-b-C3_BREAST_EXALLC	|| id:prot-a-720	Simple mode	10	0.118035	0.0737312	0.143867	-0.0264782	0.262548	1.12528	0.973869	1.30024
prot-a-720	finn-b-C3_BREAST_EXALLC	Malignant neoplasm of breast (all cancers excluded) || id:finn-b-C3_BREAST_EXALLC	|| id:prot-a-720	Weighted mode	10	0.123679	0.0561655	0.055156	0.0135948	0.233764	1.13165	1.01369	1.26335
prot-a-720	finn-b-C3_BREAST_HERNEG	Malignant neoplasm of breast, HER-negative || id:finn-b-C3_BREAST_HERNEG	|| id:prot-a-720	MR Egger	10	0.101976	0.0862773	0.271161	-0.0671274	0.27108	1.10736	0.935076	1.31138
prot-a-720	finn-b-C3_BREAST_HERNEG	Malignant neoplasm of breast, HER-negative || id:finn-b-C3_BREAST_HERNEG	|| id:prot-a-720	Weighted median	10	0.0676636	0.0702353	0.335355	-0.0699976	0.205325	1.07001	0.932396	1.22792
prot-a-720	finn-b-C3_BREAST_HERNEG	Malignant neoplasm of breast, HER-negative || id:finn-b-C3_BREAST_HERNEG	|| id:prot-a-720	Inverse variance weighted	10	0.0747298	0.0513281	0.145414	-0.0258732	0.175333	1.07759	0.974459	1.19164
prot-a-720	finn-b-C3_BREAST_HERNEG	Malignant neoplasm of breast, HER-negative || id:finn-b-C3_BREAST_HERNEG	|| id:prot-a-720	Simple mode	10	0.103109	0.10359	0.345567	-0.0999268	0.306146	1.10861	0.904904	1.35818
prot-a-720	finn-b-C3_BREAST_HERNEG	Malignant neoplasm of breast, HER-negative || id:finn-b-C3_BREAST_HERNEG	|| id:prot-a-720	Weighted mode	10	0.0707255	0.0822188	0.412001	-0.0904234	0.231874	1.07329	0.913544	1.26096
prot-a-720	finn-b-C3_BREAST_HERPLUS	Malignant neoplasm of breast, HER-positive || id:finn-b-C3_BREAST_HERPLUS	|| id:prot-a-720	MR Egger	10	0.199329	0.0743348	0.027861	0.0536329	0.345025	1.22058	1.0551	1.41203
prot-a-720	finn-b-C3_BREAST_HERPLUS	Malignant neoplasm of breast, HER-positive || id:finn-b-C3_BREAST_HERPLUS	|| id:prot-a-720	Weighted median	10	0.0818148	0.0637346	0.199254	-0.0431051	0.206735	1.08525	0.957811	1.22966
prot-a-720	finn-b-C3_BREAST_HERPLUS	Malignant neoplasm of breast, HER-positive || id:finn-b-C3_BREAST_HERPLUS	|| id:prot-a-720	Inverse variance weighted	10	0.0880132	0.0442543	0.0467226	0.00127481	0.174752	1.092	1.00128	1.19095
prot-a-720	finn-b-C3_BREAST_HERPLUS	Malignant neoplasm of breast, HER-positive || id:finn-b-C3_BREAST_HERPLUS	|| id:prot-a-720	Simple mode	10	-0.0295549	0.0931168	0.758183	-0.212064	0.152954	0.970878	0.808913	1.16527
prot-a-720	finn-b-C3_BREAST_HERPLUS	Malignant neoplasm of breast, HER-positive || id:finn-b-C3_BREAST_HERPLUS	|| id:prot-a-720	Weighted mode	10	0.101459	0.0785676	0.228758	-0.0525335	0.255451	1.10678	0.948823	1.29104
prot-a-722	finn-b-CD2_INSITU_BREAST_EXALLC	Carcinoma in situ of breast (all cancers excluded) || id:finn-b-CD2_INSITU_BREAST_EXALLC	|| id:prot-a-722	MR Egger	12	0.0907705	0.196288	0.653667	-0.293954	0.475495	1.09502	0.745311	1.60881
prot-a-722	finn-b-CD2_INSITU_BREAST_EXALLC	Carcinoma in situ of breast (all cancers excluded) || id:finn-b-CD2_INSITU_BREAST_EXALLC	|| id:prot-a-722	Weighted median	12	0.26111	0.112973	0.0208188	0.0396824	0.482538	1.29837	1.04048	1.62018
prot-a-722	finn-b-CD2_INSITU_BREAST_EXALLC	Carcinoma in situ of breast (all cancers excluded) || id:finn-b-CD2_INSITU_BREAST_EXALLC	|| id:prot-a-722	Inverse variance weighted	12	0.174283	0.0805993	0.0305917	0.0163087	0.332258	1.19039	1.01644	1.39411
prot-a-722	finn-b-CD2_INSITU_BREAST_EXALLC	Carcinoma in situ of breast (all cancers excluded) || id:finn-b-CD2_INSITU_BREAST_EXALLC	|| id:prot-a-722	Simple mode	12	0.331644	0.18685	0.103551	-0.034581	0.697869	1.39326	0.96601	2.00947
prot-a-722	finn-b-CD2_INSITU_BREAST_EXALLC	Carcinoma in situ of breast (all cancers excluded) || id:finn-b-CD2_INSITU_BREAST_EXALLC	|| id:prot-a-722	Weighted mode	12	0.3047	0.180758	0.119981	-0.0495857	0.658986	1.35622	0.951624	1.93283
prot-a-729	finn-b-CD2_INSITU_BREAST_EXALLC	Carcinoma in situ of breast (all cancers excluded) || id:finn-b-CD2_INSITU_BREAST_EXALLC	|| id:prot-a-729	MR Egger	13	-0.151635	0.111668	0.201693	-0.370504	0.0672338	0.859302	0.690387	1.06955
prot-a-729	finn-b-CD2_INSITU_BREAST_EXALLC	Carcinoma in situ of breast (all cancers excluded) || id:finn-b-CD2_INSITU_BREAST_EXALLC	|| id:prot-a-729	Weighted median	13	-0.173729	0.104016	0.0948759	-0.3776	0.0301417	0.840525	0.685505	1.0306
prot-a-729	finn-b-CD2_INSITU_BREAST_EXALLC	Carcinoma in situ of breast (all cancers excluded) || id:finn-b-CD2_INSITU_BREAST_EXALLC	|| id:prot-a-729	Inverse variance weighted	13	-0.167474	0.0703619	0.0173045	-0.305383	-0.0295642	0.845799	0.736841	0.970869
prot-a-729	finn-b-CD2_INSITU_BREAST_EXALLC	Carcinoma in situ of breast (all cancers excluded) || id:finn-b-CD2_INSITU_BREAST_EXALLC	|| id:prot-a-729	Simple mode	13	-0.236912	0.182009	0.217469	-0.593649	0.119825	0.789061	0.552308	1.1273
prot-a-729	finn-b-CD2_INSITU_BREAST_EXALLC	Carcinoma in situ of breast (all cancers excluded) || id:finn-b-CD2_INSITU_BREAST_EXALLC	|| id:prot-a-729	Weighted mode	13	-0.120738	0.128911	0.367432	-0.373404	0.131928	0.886266	0.688387	1.14103
prot-a-729	finn-b-CD2_INSITU_BREAST_INTRADUCTAL	Carcinoma in situ of breast, intraductal || id:finn-b-CD2_INSITU_BREAST_INTRADUCTAL	|| id:prot-a-729	MR Egger	13	-0.190989	0.120102	0.140093	-0.42639	0.0444117	0.826142	0.652862	1.04541
prot-a-729	finn-b-CD2_INSITU_BREAST_INTRADUCTAL	Carcinoma in situ of breast, intraductal || id:finn-b-CD2_INSITU_BREAST_INTRADUCTAL	|| id:prot-a-729	Weighted median	13	-0.116624	0.105366	0.268361	-0.323142	0.0898939	0.88992	0.723871	1.09406
prot-a-729	finn-b-CD2_INSITU_BREAST_INTRADUCTAL	Carcinoma in situ of breast, intraductal || id:finn-b-CD2_INSITU_BREAST_INTRADUCTAL	|| id:prot-a-729	Inverse variance weighted	13	-0.206704	0.0737427	0.00506226	-0.35124	-0.0621684	0.81326	0.703815	0.939725
prot-a-729	finn-b-CD2_INSITU_BREAST_INTRADUCTAL	Carcinoma in situ of breast, intraductal || id:finn-b-CD2_INSITU_BREAST_INTRADUCTAL	|| id:prot-a-729	Simple mode	13	-0.32859	0.189879	0.109144	-0.700752	0.0435723	0.719938	0.496212	1.04454
prot-a-729	finn-b-CD2_INSITU_BREAST_INTRADUCTAL	Carcinoma in situ of breast, intraductal || id:finn-b-CD2_INSITU_BREAST_INTRADUCTAL	|| id:prot-a-729	Weighted mode	13	-0.10733	0.129606	0.423762	-0.361357	0.146697	0.898229	0.69673	1.158
