# Supplementary material for: Investigating the role of cathepsins in breast cancer progression: a Mendelian randomization study
Source: Front Oncol. 2025 Jan 29;15:1408723. doi: 10.3389/fonc.2025.1408723 (PMC11815281; doi:10.3389/fonc.2025.1408723)
Supplement: Supplementary file 4 [file Table2.xlsx]

## Sheet: Sheet1
id.exposure	id.outcome	outcome	exposure	method	Q	Q_df	Q_pval
prot-a-720	finn-b-C3_BREAST_EXALLC	Malignant neoplasm of breast (all cancers excluded) || id:finn-b-C3_BREAST_EXALLC	|| id:prot-a-720	MR Egger	6.48125	8	0.593488
prot-a-720	finn-b-C3_BREAST_EXALLC	Malignant neoplasm of breast (all cancers excluded) || id:finn-b-C3_BREAST_EXALLC	|| id:prot-a-720	Inverse variance weighted	10.1402	9	0.339252
prot-a-720	finn-b-C3_BREAST_HERNEG	Malignant neoplasm of breast, HER-negative || id:finn-b-C3_BREAST_HERNEG	|| id:prot-a-720	MR Egger	6.61636	8	0.578532
prot-a-720	finn-b-C3_BREAST_HERNEG	Malignant neoplasm of breast, HER-negative || id:finn-b-C3_BREAST_HERNEG	|| id:prot-a-720	Inverse variance weighted	6.77072	9	0.660977
prot-a-720	finn-b-C3_BREAST_HERPLUS	Malignant neoplasm of breast, HER-positive || id:finn-b-C3_BREAST_HERPLUS	|| id:prot-a-720	MR Egger	2.97642	8	0.935829
prot-a-720	finn-b-C3_BREAST_HERPLUS	Malignant neoplasm of breast, HER-positive || id:finn-b-C3_BREAST_HERPLUS	|| id:prot-a-720	Inverse variance weighted	6.45006	9	0.694165
prot-a-722	finn-b-CD2_INSITU_BREAST_EXALLC	Carcinoma in situ of breast (all cancers excluded) || id:finn-b-CD2_INSITU_BREAST_EXALLC	|| id:prot-a-722	MR Egger	11.3036	10	0.334363
prot-a-722	finn-b-CD2_INSITU_BREAST_EXALLC	Carcinoma in situ of breast (all cancers excluded) || id:finn-b-CD2_INSITU_BREAST_EXALLC	|| id:prot-a-722	Inverse variance weighted	11.5535	11	0.39812
prot-a-729	finn-b-CD2_INSITU_BREAST_EXALLC	Carcinoma in situ of breast (all cancers excluded) || id:finn-b-CD2_INSITU_BREAST_EXALLC	|| id:prot-a-729	MR Egger	10.9399	11	0.448309
prot-a-729	finn-b-CD2_INSITU_BREAST_EXALLC	Carcinoma in situ of breast (all cancers excluded) || id:finn-b-CD2_INSITU_BREAST_EXALLC	|| id:prot-a-729	Inverse variance weighted	10.9733	12	0.531208
eqtl-a-ENSG00000077420	prot-a-720	cathepsinE	APBB1IP	MR Egger	1.94765	4	0.745386
eqtl-a-ENSG00000077420	prot-a-720	cathepsinE	APBB1IP	Inverse variance weighted	2.00802	5	0.848034
eqtl-a-ENSG00000141698	prot-a-720	cathepsinE	NT5C3B	MR Egger	12.1348	10	0.276139
eqtl-a-ENSG00000141698	prot-a-720	cathepsinE	NT5C3B	Inverse variance weighted	12.1922	11	0.349371
eqtl-a-ENSG00000160229	prot-a-720	cathepsinE	ZNF66	MR Egger	3.24315	3	0.355633
eqtl-a-ENSG00000160229	prot-a-720	cathepsinE	ZNF66	Inverse variance weighted	3.35358	4	0.500489
eqtl-a-ENSG00000077420	finn-b-C3_BREAST_HERNEG	HER-	APBB1IP	MR Egger	2.05251	4	0.726101
eqtl-a-ENSG00000077420	finn-b-C3_BREAST_HERNEG	HER-	APBB1IP	Inverse variance weighted	2.63488	5	0.756058
eqtl-a-ENSG00000141698	finn-b-C3_BREAST_HERNEG	HER-	NT5C3B	MR Egger	9.77558	11	0.55068
eqtl-a-ENSG00000141698	finn-b-C3_BREAST_HERNEG	HER-	NT5C3B	Inverse variance weighted	9.81247	12	0.632408
eqtl-a-ENSG00000160229	finn-b-C3_BREAST_HERNEG	HER-	ZNF66	MR Egger	0.901322	3	0.825109
eqtl-a-ENSG00000160229	finn-b-C3_BREAST_HERNEG	HER-	ZNF66	Inverse variance weighted	2.12472	4	0.712833
eqtl-a-ENSG00000077420	finn-b-C3_BREAST_HERPLUS	HER+	APBB1IP	MR Egger	3.32966	4	0.504246
eqtl-a-ENSG00000077420	finn-b-C3_BREAST_HERPLUS	HER+	APBB1IP	Inverse variance weighted	3.34086	5	0.647592
eqtl-a-ENSG00000141698	finn-b-C3_BREAST_HERPLUS	HER+	NT5C3B	MR Egger	9.0316	11	0.618975
eqtl-a-ENSG00000141698	finn-b-C3_BREAST_HERPLUS	HER+	NT5C3B	Inverse variance weighted	18.1167	12	0.112194
eqtl-a-ENSG00000160229	finn-b-C3_BREAST_HERPLUS	HER+	ZNF66	MR Egger	0.894166	3	0.826835
eqtl-a-ENSG00000160229	finn-b-C3_BREAST_HERPLUS	HER+	ZNF66	Inverse variance weighted	1.19157	4	0.879485
eqtl-a-ENSG00000177721	prot-a-722	cathepsinE	ANXA2R	MR Egger	0.37771	1	0.538831
eqtl-a-ENSG00000177721	prot-a-722	cathepsinE	ANXA2R	Inverse variance weighted	0.406935	2	0.815897
eqtl-a-ENSG00000196458	prot-a-722	cathepsinE	ZNF605	MR Egger	0.88027	1	0.348128
eqtl-a-ENSG00000196458	prot-a-722	cathepsinE	ZNF605	Inverse variance weighted	0.963833	2	0.617599
eqtl-a-ENSG00000177721	finn-b-CD2_INSITU_BREAST_EXALLC	stu	ANXA2R	MR Egger	0.419683	1	0.517095
eqtl-a-ENSG00000177721	finn-b-CD2_INSITU_BREAST_EXALLC	stu	ANXA2R	Inverse variance weighted	1.60412	2	0.448404
eqtl-a-ENSG00000196458	finn-b-CD2_INSITU_BREAST_EXALLC	stu	ZNF605	MR Egger	0.733397	1	0.391784
eqtl-a-ENSG00000196458	finn-b-CD2_INSITU_BREAST_EXALLC	stu	ZNF605	Inverse variance weighted	0.781655	2	0.676497
eqtl-a-ENSG00000105227	prot-a-729	cathepsinZ	PRX	MR Egger	3.23503	2	0.198391
eqtl-a-ENSG00000105227	prot-a-729	cathepsinZ	PRX	Inverse variance weighted	3.23737	3	0.356454
eqtl-a-ENSG00000121671	prot-a-729	cathepsinZ	CRY2	MR Egger	4.76578e-05	1	0.994492
eqtl-a-ENSG00000121671	prot-a-729	cathepsinZ	CRY2	Inverse variance weighted	2.05355	2	0.35816
eqtl-a-ENSG00000138031	prot-a-729	cathepsinZ	ADCY3	MR Egger	4.37021	3	0.224163
eqtl-a-ENSG00000138031	prot-a-729	cathepsinZ	ADCY3	Inverse variance weighted	4.37191	4	0.358008
eqtl-a-ENSG00000224397	prot-a-729	cathepsinZ	PELATON	MR Egger	2.18529	3	0.534852
eqtl-a-ENSG00000224397	prot-a-729	cathepsinZ	PELATON	Inverse variance weighted	3.63835	4	0.457157
